# Supplementary material for: Quality Assessment of Selected Protein Structures Derived from Homology Modeling and AlphaFold
Source: Pharmaceuticals (Basel). 2023 Nov 29;16(12):1662. doi: 10.3390/ph16121662 (PMC10747200; doi:10.3390/ph16121662)
Supplement: Supplementary file 1 [file pharmaceuticals-16-01662-s001.zip]

Archive with 1 entries (1 files):
- pharmaceuticals-2733232-supplementary.pdf
